# Supplementary material for: The Originally Established PBE Cell Line as a Reliable In Vitro Model for Investigating SIV Infection and Immunity
Source: Int J Mol Sci. 2025 Jun 16;26(12):5764. doi: 10.3390/ijms26125764 (PMC12193638; doi:10.3390/ijms26125764)
Supplement: Supplementary file 1 [file ijms-26-05764-s001.zip]

Archive with 1 entries (1 files):
- ijms-3683618-supplementary.pdf
